# Supplementary material for: A metagenomic study of gut viral markers in amyloid-positive Alzheimer’s disease patients
Source: Alzheimers Res Ther. 2023 Aug 22;15:141. doi: 10.1186/s13195-023-01285-8 (PMC10464408; doi:10.1186/s13195-023-01285-8)
Supplement: Supplementary file 1 — Additional file 1: Supplemental Table S1. Information about the selected samples. [file 13195_2023_1285_MOESM1_ESM.xlsx]

## Sheet: Sheet1
SRA id	Group	Age	Gender	Library Strategy	Library Source	Instrument Platform	Instrument Model	Read Count	Base Count
ERR9578157	Amyloid-positive	58	Female	WGS	METAGENOMIC	ILLUMINA	Illumina HiSeq 2000	35273642	5273017242
ERR9578159	Amyloid-positive	73	Female	WGS	METAGENOMIC	ILLUMINA	Illumina HiSeq 2000	34316184	5125086037
ERR9578178	Amyloid-positive	74	Female	WGS	METAGENOMIC	ILLUMINA	Illumina HiSeq 2000	44693428	6643032902
ERR9578188	Amyloid-positive	78	Female	WGS	METAGENOMIC	ILLUMINA	Illumina HiSeq 2000	40420070	6035106739
ERR9578243	Amyloid-positive	77	Female	WGS	METAGENOMIC	ILLUMINA	Illumina HiSeq 2000	38575688	5753168520
ERR9578246	Amyloid-positive	67	Female	WGS	METAGENOMIC	ILLUMINA	Illumina HiSeq 2000	32984644	4926810814
ERR9578263	Amyloid-positive	71	Female	WGS	METAGENOMIC	ILLUMINA	Illumina HiSeq 2000	32076210	4791509030
ERR9578268	Amyloid-positive	74	Female	WGS	METAGENOMIC	ILLUMINA	Illumina HiSeq 2000	34074804	5096286678
ERR9578291	Amyloid-positive	72	Female	WGS	METAGENOMIC	ILLUMINA	Illumina HiSeq 2000	37154730	5560503033
ERR9578292	Amyloid-positive	57	Female	WGS	METAGENOMIC	ILLUMINA	Illumina HiSeq 2000	28859538	4303380497
ERR9578293	Amyloid-positive	73	Female	WGS	METAGENOMIC	ILLUMINA	Illumina HiSeq 2000	38813220	5809256702
ERR9578297	Amyloid-positive	75	Female	WGS	METAGENOMIC	ILLUMINA	Illumina HiSeq 2000	28455988	4226633096
ERR9578305	Amyloid-positive	74	Female	WGS	METAGENOMIC	ILLUMINA	Illumina HiSeq 2000	44197928	6576300020
ERR9578169	Healthy control	71	Female	WGS	METAGENOMIC	ILLUMINA	Illumina HiSeq 2000	35177468	5265905135
ERR9578181	Healthy control	67	Female	WGS	METAGENOMIC	ILLUMINA	Illumina HiSeq 2000	39024850	5822837208
ERR9578186	Healthy control	66	Female	WGS	METAGENOMIC	ILLUMINA	Illumina HiSeq 2000	40655038	6076099614
ERR9578192	Healthy control	70	Female	WGS	METAGENOMIC	ILLUMINA	Illumina HiSeq 2000	38022646	5686582318
ERR9578194	Healthy control	73	Female	WGS	METAGENOMIC	ILLUMINA	Illumina HiSeq 2000	41136486	6141912442
ERR9578196	Healthy control	67	Female	WGS	METAGENOMIC	ILLUMINA	Illumina HiSeq 2000	33872686	5044612729
ERR9578200	Healthy control	71	Female	WGS	METAGENOMIC	ILLUMINA	Illumina HiSeq 2000	33078050	4938171167
ERR9578209	Healthy control	67	Female	WGS	METAGENOMIC	ILLUMINA	Illumina HiSeq 2000	35901934	5366461581
ERR9578217	Healthy control	71	Female	WGS	METAGENOMIC	ILLUMINA	Illumina HiSeq 2000	40018408	5998034165
ERR9578225	Healthy control	65	Female	WGS	METAGENOMIC	ILLUMINA	Illumina HiSeq 2000	34335166	5125657123
ERR9578226	Healthy control	67	Female	WGS	METAGENOMIC	ILLUMINA	Illumina HiSeq 2000	36401040	5447524104
ERR9578227	Healthy control	73	Female	WGS	METAGENOMIC	ILLUMINA	Illumina HiSeq 2000	30523296	4554823534
ERR9578228	Healthy control	66	Female	WGS	METAGENOMIC	ILLUMINA	Illumina HiSeq 2000	41803042	6267998811
ERR9578233	Healthy control	70	Female	WGS	METAGENOMIC	ILLUMINA	Illumina HiSeq 2000	30206212	4512468589
ERR9578234	Healthy control	66	Female	WGS	METAGENOMIC	ILLUMINA	Illumina HiSeq 2000	34858010	5202148507
ERR9578236	Healthy control	67	Female	WGS	METAGENOMIC	ILLUMINA	Illumina HiSeq 2000	35340740	5286233794
ERR9578237	Healthy control	73	Female	WGS	METAGENOMIC	ILLUMINA	Illumina HiSeq 2000	31734884	4736192667
ERR9578238	Healthy control	69	Female	WGS	METAGENOMIC	ILLUMINA	Illumina HiSeq 2000	28007292	4183828333
ERR9578286	Healthy control	67	Female	WGS	METAGENOMIC	ILLUMINA	Illumina HiSeq 2000	37047244	5530619874
ERR9578289	Healthy control	68	Female	WGS	METAGENOMIC	ILLUMINA	Illumina HiSeq 2000	31855624	4743734131
ERR9578294	Healthy control	67	Female	WGS	METAGENOMIC	ILLUMINA	Illumina HiSeq 2000	32950628	4927664995
ERR9578299	Healthy control	67	Female	WGS	METAGENOMIC	ILLUMINA	Illumina HiSeq 2000	37494710	5618685883
ERR9578166	Amyloid-positive	71	Male	WGS	METAGENOMIC	ILLUMINA	Illumina HiSeq 2000	27688480	4111931122
ERR9578170	Amyloid-positive	80	Male	WGS	METAGENOMIC	ILLUMINA	Illumina HiSeq 2000	38989894	5839349046
ERR9578174	Amyloid-positive	60	Male	WGS	METAGENOMIC	ILLUMINA	Illumina HiSeq 2000	36465236	5458101901
ERR9578187	Amyloid-positive	70	Male	WGS	METAGENOMIC	ILLUMINA	Illumina HiSeq 2000	29972900	4473098786
ERR9578189	Amyloid-positive	66	Male	WGS	METAGENOMIC	ILLUMINA	Illumina HiSeq 2000	46799316	6995234950
ERR9578206	Amyloid-positive	72	Male	WGS	METAGENOMIC	ILLUMINA	Illumina HiSeq 2000	32156068	4805326043
ERR9578219	Amyloid-positive	77	Male	WGS	METAGENOMIC	ILLUMINA	Illumina HiSeq 2000	26776840	3990750885
ERR9578222	Amyloid-positive	70	Male	WGS	METAGENOMIC	ILLUMINA	Illumina HiSeq 2000	37106354	5522510919
ERR9578239	Amyloid-positive	82	Male	WGS	METAGENOMIC	ILLUMINA	Illumina HiSeq 2000	32603188	4861752429
ERR9578248	Amyloid-positive	77	Male	WGS	METAGENOMIC	ILLUMINA	Illumina HiSeq 2000	40142944	5997424471
ERR9578267	Amyloid-positive	67	Male	WGS	METAGENOMIC	ILLUMINA	Illumina HiSeq 2000	29419514	4388231899
ERR9578269	Amyloid-positive	78	Male	WGS	METAGENOMIC	ILLUMINA	Illumina HiSeq 2000	33144160	4962915269
ERR9578275	Amyloid-positive	55	Male	WGS	METAGENOMIC	ILLUMINA	Illumina HiSeq 2000	28626032	4269557842
ERR9578284	Amyloid-positive	61	Male	WGS	METAGENOMIC	ILLUMINA	Illumina HiSeq 2000	29933572	4466596474
ERR9578288	Amyloid-positive	79	Male	WGS	METAGENOMIC	ILLUMINA	Illumina HiSeq 2000	36206070	5403001193
ERR9578290	Amyloid-positive	75	Male	WGS	METAGENOMIC	ILLUMINA	Illumina HiSeq 2000	28773570	4316483623
ERR9578302	Amyloid-positive	65	Male	WGS	METAGENOMIC	ILLUMINA	Illumina HiSeq 2000	31386460	4681839813
ERR9578167	Healthy control	73	Male	WGS	METAGENOMIC	ILLUMINA	Illumina HiSeq 2000	33754618	5043947294
ERR9578201	Healthy control	75	Male	WGS	METAGENOMIC	ILLUMINA	Illumina HiSeq 2000	34510752	5143953173
ERR9578202	Healthy control	78	Male	WGS	METAGENOMIC	ILLUMINA	Illumina HiSeq 2000	35152952	5261983733
ERR9578210	Healthy control	78	Male	WGS	METAGENOMIC	ILLUMINA	Illumina HiSeq 2000	32913782	4893118486
ERR9578215	Healthy control	66	Male	WGS	METAGENOMIC	ILLUMINA	Illumina HiSeq 2000	38709572	5787735723
ERR9578218	Healthy control	66	Male	WGS	METAGENOMIC	ILLUMINA	Illumina HiSeq 2000	38623442	5771514109
ERR9578223	Healthy control	73	Male	WGS	METAGENOMIC	ILLUMINA	Illumina HiSeq 2000	32760684	4887354776
ERR9578224	Healthy control	68	Male	WGS	METAGENOMIC	ILLUMINA	Illumina HiSeq 2000	34194790	5116751294
ERR9578229	Healthy control	68	Male	WGS	METAGENOMIC	ILLUMINA	Illumina HiSeq 2000	32579348	4867259825
ERR9578231	Healthy control	79	Male	WGS	METAGENOMIC	ILLUMINA	Illumina HiSeq 2000	39386714	5887635414
ERR9578235	Healthy control	65	Male	WGS	METAGENOMIC	ILLUMINA	Illumina HiSeq 2000	34269576	5115951548
ERR9578296	Healthy control	71	Male	WGS	METAGENOMIC	ILLUMINA	Illumina HiSeq 2000	31456002	4693029080
ERR9578298	Healthy control	77	Male	WGS	METAGENOMIC	ILLUMINA	Illumina HiSeq 2000	33887358	5064306175
